# Supplementary material for: Discovery of a second‐site nia2 mutation in the background of multiple Arabidopsis PIF‐related mutants containing the pif3‐3 allele
Source: New Phytol. 2023 Oct 27;241(1):17–23. doi: 10.1111/nph.19344 (PMC10952432; doi:10.1111/nph.19344)
Supplement: Supplementary file 1 — Dataset S1 List of SNVs identified in pif3‐3. Dataset S2 List of INDELs identified in pif3‐3. [file NPH-241-17-s002.xlsx]

## Sheet: Sheet1
New Phytologist Supporting Information
Article title:	Discovery of a second-site nia2 mutation in the background of multiple Arabidopsis PIF-related mutants containing the pif3-3 allele
Authors:	Zhe Ji, Eric J. Belfield, Shan Li, Xiangdong Fu, and Nicholas P. Harberd
Article acceptance date:	25 September 2023

## Sheet: Dataset S1
Dataset S1 A list of SNVs identified in pif3-3.
Chromosome	Position	TAIR10 Reference	Mutation	Functional context
Chr1	555137	A	G	Intron
Chr1	7833439	C	T	Intergenic
Chr1	14022950	G	A	TE
Chr1	14161449	T	A	Exon
Chr1	16673428	C	T	Intron border
Chr1	17255167	C	T	Intergenic
Chr1	18632944	G	A	Intergenic
Chr1	20762732	A	G	Intergenic
Chr1	20820201	G	A	Intergenic
Chr1	21529618	C	T	Intergenic
Chr1	23021367	C	T	Intergenic
Chr2	286648	T	C	Intergenic
Chr2	1421425	G	A	Intergenic
Chr2	2730794	A	T	Intergenic
Chr2	2735005	C	T	Intergenic
Chr2	3553895	A	T	TE
Chr2	5026204	A	G	TE
Chr2	5428892	A	T	Pseudogene
Chr2	7370999	C	A	Intron
Chr2	7499969	G	A	Intron
Chr2	8280058	T	C	Intron
Chr2	12700926	G	A	Exon
Chr2	14264728	G	A	Exon
Chr2	14335466	G	A	Intergenic
Chr2	16990878	T	C	Intron
Chr2	17004410	T	C	Intergenic
Chr3	1112750	A	G	Intergenic
Chr3	10289851	A	C	Exon
Chr3	11945244	G	A	Intergenic
Chr3	13043088	C	A	Intergenic
Chr3	13425282	A	G	Intron
Chr3	13546667	G	A	Exon
Chr3	14353597	T	A	Exon
Chr3	17229523	T	C	Exon
Chr4	1570612	T	G	Intron
Chr4	5628000	C	T	Intergenic
Chr4	6332881	G	A	Intergenic
Chr4	7045287	G	A	Intron
Chr4	7045288	C	A	Intron
Chr4	7045289	T	A	Intron
Chr4	7353457	C	T	Intergenic
Chr4	8671932	C	T	Intergenic
Chr4	9991439	G	A	Intron
Chr4	16428223	A	G	Intergenic
Chr5	4896800	G	A	Exon
Chr5	4929423	T	C	UTR
Chr5	7798958	A	C	Exon
Chr5	8637297	A	G	Intron
Chr5	9964621	C	T	Intergenic
Chr5	10029393	G	A	Intergenic
Chr5	10075739	G	A	Intergenic
Chr5	10214637	G	A	Intergenic
Chr5	11421847	T	A	TE
Chr5	11645737	T	C	TE
Chr5	13313698	C	T	Intergenic
Chr5	14940066	C	A	Intergenic
Chr5	14945909	C	T	Intergenic
Chr5	15733904	C	T	Intergenic
Chr5	17563029	G	A	Intron
Chr5	17918871	C	T	Intron
Chr5	19349810	C	T	Exon
Chr5	22862372	G	A	Intergenic
Chr5	24778475	G	A	Exon
Chr5	25576399	C	A	Intron
Chr1	13173915	G	R	Intergenic
Chr4	4341311	T	A	Intergenic
Chr5	11746865	G	A	TE
Chr1	14609940	G	A	Intergenic
Chr1	14608181	T	C	TE
Chr1	14607935	A	G	TE
Chr1	21392667	G	A	Intergenic
Chr1	15431588	G	K	Het

## Sheet: Dataset S2
Dataset S2 A list of INDELs identified in pif3-3.
Chromosome	Position	INDEL	TAIR10 Ref	Mutation	Functional context
Chr1	3074455	-1	G	-	UTR
Chr1	3074458	-1	A	-	UTR
Chr1	3074463	-1	T	-	UTR
Chr1	3074471	27	-	GGTTTTGATTTGACTAATCATGTTGCC	UTR
Chr1	3074477	32	-	CTAAGTGAAAATCTCTGCTTTTTTTATATTGC	UTR
Chr1	3076914	34	-	TTTATAACGATGATATTATTTTTTCGCAAAAATA	UTR
Chr1	3076919	5	GTTC	ATATAAAGA	UTR
Chr1	3583739	-20	AAGCCAGAAAAAAAAGTGAA	-	Intron
Chr1	3595938	1	-	G	Intergenic
Chr1	5970758	-1	T	-	Intergenic
Chr1	6098304	-4	CTCT	-	UTR
Chr1	10565359	2	-	AT	Intergenic
Chr1	11618467	4	-	ATAT	Intergenic
Chr1	12077419	6	-	ATATAT	Intergenic
Chr1	16540394	-1	A	-	Intergenic
Chr1	19441119	4	-	ATAT	Intergenic
Chr1	21035071	-4	TATA	-	Intergenic
Chr2	1246594	1	-	G	Pseudogene
Chr2	3588431	-30	GTGATAAGGAGGTGGCTGAAAGTGAGAAGG	-	TE
Chr2	17670987	-4	TATA	-	Intergenic
Chr3	317708	-1	T	-	Exon
Chr3	2843597	1	-	A	Exon
Chr3	4836523	-4	ATAT	-	Intergenic
Chr3	7303984	1	-	A	Intergenic
Chr3	9848401	-2	AT	-	Pseudogene
Chr3	20633926	1	-	A	Intergenic
Chr4	11760732	-1	A	-	Exon
Chr4	12725998	-1	A	-	Integenic
Chr4	15155689	-1	T	-	UTR
Chr4	17519117	2	-	AT	Intron
Chr5	2628126	-41	GCTATACGATACAATACATACAGGCACACAATTCCGTGTCA	-	Intergenic
Chr5	18239177	-1	A	-	Intergenic
Chr5	24797109	-2	AT	-	Intron
Chr2	2855270	24	-	AAAGTGAGAAGGGTAGGCTGACGA	Pseudogene
Chr2	2855274	18	-	CTATTCATCATCCGAAAC	Pseudogene
Chr2	2855275	-8	GCTGATGC	-	Pseudogene
Chr2	2855284	23	-	GGATCTTTGAAATAGTCTCGTTT	Pseudogene
Chr2	2855289	7	-	CAACTCC	Pseudogene
Chr2	2855291	-1	T	-	Pseudogene
Chr2	2872028	43	-	TTTCAGCCACCTCTTTCTCCTTCTCACTTTCAGCCACCACTTT	Pseudogene
Chr2	2872029	29	-	TCCTTCTCACTTTCAGCCACCTCCTTATT	Pseudogene
Chr2	2872036	-1	C	-	Pseudogene
Chr2	2872039	-1	G	-	Pseudogene
Chr2	2872041	7	-	GTTTGTA	Pseudogene
Chr2	2971210	-1	T	-	Intergenic
Chr2	2980043	23	-	ATGTGTCGATATGTTCGCTTGGG	Intergenic
Chr2	2980044	-14	ATCCCATATTTCAA	-	Intergenic
Chr2	2980062	18	-	GTAGTACTAGGATGGGTG	Intergenic
Chr2	2980070	7	-	GTCCTCG	Intergenic
Chr2	2980084	-16	ACACGGACAGTGAATC	-	Intergenic
Chr2	2980251	-12	TTATAAAATATA	-	Intergenic
Chr2	2980268	54	-	TAATTCCTAATTTTACACAGTTAAAGTTAGTGCTATATTTTTCAAAAGCAAAAA	Intergenic
Chr2	2980270	-7	ATTATGT	-	Intergenic
Chr2	2980280	17	-	GTGCCATTTTTTTTTCT	Intergenic
Chr2	6327121	2	-	TA	Intergenic
Chr2	6335176	-1	A	-	Intergenic
Chr2	7034379	2	-	TA	Intergenic
Chr2	7879558	-2	TA	-	Intron
Chr2	7886756	-1	A	-	Intergenic
Chr2	8877660	-4	ATAT	-	Intergenic
Chr2	8880365	-1	A	-	UTR
Chr2	9495562	-2	AT	-	Intron
Chr2	10538761	-2	AT	-	Intergenic
Chr2	11812848	2	-	AA	Intergenic
Chr2	12924854	-44	GAAGCCAAGAGTCCAAAGACAATAAATTCCAATAAAATTCGTAT	-	Intergenic
Chr2	19666492	-2	AT	-	Intergenic
Chr5	887415	-1	T	-	Intergenic
